# Supplementary material for: Normal-Fat vs. High-Fat Diets and Olive Oil vs. CLA-Rich Dairy Fat: A Comparative Study of Their Effects on Atherosclerosis in Male Golden Syrian Hamsters
Source: Metabolites. 2023 Jul 6;13(7):827. doi: 10.3390/metabo13070827 (PMC10383941; doi:10.3390/metabo13070827)
Supplement: Supplementary file 1 [file metabolites-13-00827-s001.zip]

Archive with 2 entries (2 files):
- metabolites-2326953-Figures.zip
- Supplementary tables.pdf
